# Supplementary material for: Inhibition of complement pathway activation with Pozelimab, a fully human antibody to complement component C5
Source: PLoS One. 2020 May 8;15(5):e0231892. doi: 10.1371/journal.pone.0231892 (PMC7209288; doi:10.1371/journal.pone.0231892)
Supplement: S1 Data — (XLSX) [file pone.0231892.s005.xlsx]

## Sheet: Figure 1
	1A.
	Isotype Control (ug/mL)							REGN3918 (ug/mL)							H4H12161P (ug/mL)							H4H12171P (ug/mL)							H4H11686N (ug/mL)							H4H12164P (ug/mL)
	DAYS	Isotype Ctrl. (1)	Isotype Ctrl. (2)	Isotype Ctrl. (3)	Isotype Ctrl. (4)	Isotype Ctrl. (5)		DAYS	REGN3918 (1)	REGN3918 (2)	REGN3918 (3)	REGN3918 (4)	REGN3918 (5)		DAYS	H4H12161P (1)	H4H12161P (2)	H4H12161P (3)	H4H12161P (4)	H4H12161P (5)		DAYS	H4H12171P (1)	H4H12171P (2)	H4H12171P (3)	H4H12171P (4)	H4H12171P (5)		DAYS	H4H11686N (1)	H4H11686N (2)	H4H11686N (3)	H4H11686N (4)	H4H11686N(5)		DAYS	H4H12164P (1)	H4H12164P (2)	H4H12164P (3)	H4H12164P (4)	H4H12164P(5)
	D0 6HR	50.746	24.956	60.493	106	65.554		D0 6HR	37.122	25.54	32.305	29.771	31.204		D0 6HR	21.871	48.723	46.838	65.299	34.693		D0 6HR	26.658	26.108	28.644	49.937	83.015		D0 6HR	51.433	41.253	19.871	69.607	104.337		D0 6HR	43.477	30.267	45.238	81.018	76.849
	D1	218.478	192.174	236.932	228.676	214.165		D1	174.779	157.127	139.46	141.78	136.313		D1	170.225	195.128	168.636	214.128	220.647		D1	149.588	160.855	155.193	196.861	194.086		D1	195.134	195.564	186.881	236.713	164.31		D1	159.048	164.022	174.124	243.252	157.278
	D2	228.163	170.899	202.254	173.144	169.75		D2	188.449	135.209	149.592	162.488	168.506		D2	234.37	216.386	202.544	193.599	259.955		D2	154.254	163.139	175.975	191.687	163.944		D2	173.053	196.565	181.054	227.478	130.476		D2	189.301	149.326	182.462	207.918	109.021
	D3	216.108	173.537	187.363	145.16	167.135		D3	179.767	155.968	150.917	168.785	175.619		D3	222.667	191.432	193.16	183.152	258.799		D3	164.23	149.699	174.435	191.51	160.982		D3	164.841	178.063	172.386	207.465	105.213		D3	172.959	141.144	177.82	199.435	71.316
	D7	234.957	175.96	201.87	152.72	158.874		D7	162.08	*ADA	*ADA	164.747	148.882		D7	193.435	153.503	136.705	125.036	204.053		D7	131.201	142.618	162.14	150.127	117.682		D7	112.432	115.349	149.72	163.83	56.138		D7	101.386	79.981	117.107	154.86	3.438
	D10	202.598	155.554	165.378	123.038	150.963		D10	139.987	*ADA	*ADA	140.115	90.29		D10	133.012	133.919	124.36	109.672	164.841		D10	83.919	86.637	118.727	112.25	76.271		D10	80.251	83.276	106.624	123.499	26.962		D10	46.681	39.653	74.578	100.694	0.199
	D13	155.071	113.378	114.268	87.859	115.5		D13	103.74	*ADA	*ADA	110.669	66.756		D13	78.535	102.021	99.898	71.32	134.341		D13	47.293	47.765	90.164	59.194	46.677		D13	39.487	35.137	62.47	73.87	7.129		D13	17.26	12.062	42.284	70.368	0.037
	D21	104.572	74.193	82.11	56.024	83.302		D21	66.288	*ADA	*ADA	71.416	43.347		D21	6.134	42.844	49.769	25.734	87.474		D21	9.14	7.299	35.221	0.087	4.946		D21	3.783	4.126	12.628	10.353	0.513		D21	1.839	0.193	3.389	6.885	LLOQ
	D30	40.063	42.503	42.765	33.346	51.954		D30	40.283	*ADA	*ADA	47.086	26.005		D30	0.763	4.33	21.812	2.349	47.114		D30	0.431	0.342	7.81	LLOQ	0.682		D30	0.812	0.572	2.352	1.252	0.103		D30	0.276	LLOQ	0.474	0.503	LLOQ
	D45	0.283	23.091	5.85	18.153	35.074		D45	21.449	*ADA	*ADA	25.559	15.17		D45	0.183	0.476	4.385	0.175	12.139		D45	0.06	LLOQ	1.152	LLOQ	0.151		D45	0.216	0.184	0.388	0.168	LLOQ		D45	0.051	LLOQ	0.088	0.08	LLOQ
	D59	LLOQ	7.257	0.198	5.13	10.381		D59	3.803	*ADA	*ADA	6.082	2.39		D59	LLOQ	0.098	0.807	LLOQ	2.266		D59	LLOQ	LLOQ	0.259	LLOQ	LLOQ		D59	0.065	0.042	0.088	LLOQ	LLOQ		D59	LLOQ	LLOQ	LLOQ	LLOQ	LLOQ
	LLOQ = Lower Limit of Quantitation							* values excluded from compiled average due to anti-drug antibody responses (ADA)
	1B.
	% hemolysis using C5 hu/hu mouse serum supplemented with hC3
	% Serum	WT	C5 hu/hu (1)	C5 hu/hu (2)	C5 hu/hu (3)	C5 hu/hu + hC3 40 ug/mL (1)	C5 hu/hu + hC3 40 ug/mL (2)	C5 hu/hu + hC3 40 ug/mL (3)	C5 hu/hu + hC3 80 ug/mL	C5 hu/hu + hC3 120 ug/mL (1)	C5 hu/hu + hC3 120 ug/mL (2)	C5 hu/hu + hC3 120 ug/mL (3)
	10	96.2721	5.7825	12.1264	10.064	36.6401	103.681	102.01	94.5715	84.6234	106.527	106.631
	5	73.2137	2.937	6.4874	7.2184	9.2286	21.2635	24.8923	36.6448	27.764	48.4402	85.0933
	2.5	39.3105	1.5533	4.1901	3.2763	3.9029	3.8507	4.1117	6.2878	9.6463	14.9458	37.5016
	1.25	12.9882	0.3002	1.3967	1.5011	0.8485	0	0.3002	0.8377	2.3626	5.5215	8.0277
	0.625	3.4858	0.1697	0.6135	1.0312	0	0	0.0653	0	0.5613	1.1878	1.1617
	0.3125	1.7486	0	0.4046	0.3002	0	0	0	0	0.8485	0.1958	0.0392
	0.15625	0.0376	0	0	0.2741	0	7.2967	11.6303	0.2294	0	0	0.3785
	1C.
	% Hemolysis: 5% Normal Human Serum, CP 60 minutes
	Concentration Log10[M]	REGN3918 (1)	REGN3918 (2)	in-house eculizumab (1)	in-house eculizumab (2)	control (1)	control (2)
	2.66667e-07	6.94	6.45	7	6.73	104.27	103.58
	1.33333e-07	8.22	7.65	8.52	8.12	103.07	101.23
	6.66667e-08	12.07	10.92	7.76	7.74	101.75	100.08
	3.33333e-08	23.17	20.84	18.26	18.28	101.62	99.97
	1.66667e-08	65.09	58.55	47.66	46.34	100.51	100.14
	8.33333e-09	101.54	102.76	101.21	101.58	101.13	100.38
	4.16667e-09	102.34	103.53	102.7	103.37	101.55	101.67
	2.08333e-09	103.33	103.08	102.11	104.31	102.45	100.77
	1.04167e-09	103.35	103.26	103.49	104.12	101.66	100.89
	0	104.26	106.12	104.4	102.11	102.8	99.46
	1D.
	% Hemolysis: 10% Normal Human Serum, AP 15 minutes
	Concentration Log10[M]	REGN3918 (1)	REGN3918 (2)	in-house eculizumab (1)	in-house eculizumab (2)	control (1)	control (2)
	8e-07	3.34	2.35	47.55	41.55	103.62	104
	4e-07	4.68	2.37	49.19	45.25	96.61	96.21
	2e-07	3.8	2.71	59.58	54.87	90.43	93.28
	1e-07	6.24	4.06	72.14	65.72	89.39	90.79
	5e-08	12.5	7.21	81.29	77.09	85.4	91.33
	2.5e-08	32.11	20.26	87.37	82.13	81.77	92.32
	1.25e-08	81.69	68.15	89.92	85.75	82.38	93.09
	6.25333e-09	94.14	83.77	89.89	86.8	89.86	91.86
	3.12667e-09	102.67	93.92	94.74	91.57	93.82	96.61
	0	108.71	102.39	99.47	96.64	97.63	100.03
	1E.																					In-house Eculizumab (ug/mL)
	REGN3918 (ug/mL)													REGN3918 (11)	REGN3918 (12)	REGN3918 (13)	REGN3918 (14)	REGN3918 (15)	REGN3918 (16)	REGN3918 (17)		DAYS	Eculizumab (1)	Eculizumab (2)	Eculizumab (3)	Eculizumab (4)	Eculizumab (5)	Eculizumab (5)	Eculizumab (5)	Eculizumab (6)	Eculizumab (7)	Eculizumab (8)	Eculizumab (9)	Eculizumab (10)	Eculizumab (11)	Eculizumab (12)	Eculizumab (13)	Eculizumab (14)	Eculizumab (15)	Eculizumab (16)	Eculizumab (17)
	DAYS	REGN3918 (1)	REGN3918 (2)	REGN3918 (3)	REGN3918 (4)	REGN3918 (5)	REGN3918 (5)	REGN3918 (5)	REGN3918 (6)	REGN3918 (7)	REGN3918 (8)	REGN3918 (9)	REGN3918 (10)	271.85	202.88	174.8	147.83	157.59	196.53	220.95		D1	199.95	145.1	215.5	237.6	97.9	154.3	264.8	184.6	157.2	212.4	214.8	208	177.73	225.8	202.9	223.9	216.9	176.4	222.5
	D1	229.98	183.47	NT	NT	242.55	149.41	207.4	NT	223.75	180.79	NT	NT	NT	NT	NT	NT	NT	NT	NT		D10	124.69	93.87	60.46	97.14	NT	NT	NT	NT	NT	NT	NT	NT	NT	NT	NT	NT	NT	NT	NT
	D10	87.98	73.3	61.29	92.77	NT	NT	NT	NT	NT	NT	NT	NT	NT	NT	NT	NT	NT	NT	NT		D30	NT	NT	NT	NT	7	*ADA	5.84	*ADA	NT	NT	NT	NT	NT	NT	NT	NT	NT	NT	NT
	D30	NT	NT	NT	NT	20.18	*ADA	40.54	*ADA	NT	NT	NT	NT	NT	NT	NT	NT	NT	NT	NT		D35	NT	NT	NT	NT	NT	NT	NT	NT	*ADA	3.75	2.59	4.34	NT	NT	NT	NT	NT	NT	NT
	D35	NT	NT	NT	NT	NT	NT	NT	NT	35.07	33.6	19.98	*ADA
	* values excluded from compiled average due to anti-drug antibody responses (ADA)
	NT = Not tested
	1F.														in-house Eculizumab (ug/mL)
	C5 (ug/mL)														DAYS	Eculizumab (1)	Eculizumab (2)	Eculizumab (3)	Eculizumab (4)	Eculizumab (5)	Eculizumab (6)	Eculizumab (7)	Eculizumab (8)	Eculizumab (9)	Eculizumab (10)	Eculizumab (11)	Eculizumab (12)
	DAYS	REGN3918 (1)	REGN3918 (2)	REGN3918 (3)	REGN3918 (4)	REGN3918 (5)	REGN3918 (6)	REGN3918 (7)	REGN3918 (8)	REGN3918 (9)	REGN3918 (10)	REGN3918 (11)	REGN3918 (12)		D0	45.3962	53.3806	27.4737	18.707	60.51	43.49	18.29	19.8319	52.3191	41.8396	20.8638	17.8189
	D0	47.1851	48.3861	22.1494	19.1891	22.3059	49.2911	41.4083	22.5723	50.8263	39.15	18.3095	20.6819		D10	60.4388	61.0097	27.2919	37.7079	NT	NT	NT	NT	NT	NT	NT	NT
	D10	41.5901	39.1415	19.261	19.908	NT	NT	NT	NT	NT	NT	NT	NT		D30	NT	NT	NT	NT	41.87	38.63	29.45	17.045	NT	NT	NT	NT
	D30	NT	NT	NT	NT	23.249	49.7316	33.5635	18.0473	NT	NT	NT	NT		D35	NT	NT	NT	NT	NT	NT	NT	NT	35.5257	34.0371	19.5317	21.587
	D35	NT	NT	NT	NT	NT	NT	NT	NT	36.6253	41.3322	20.1364	20.9627
	NT = Not tested
	1G.
	% Hemolysis: REGN3918						% Hemolysis: in-house eculizumab
	DAYS	REGN3918 (1)	REGN3918 (2)	REGN3918 (3)	REGN3918 (4)		DAYS	Eculizumab (1)	Eculizumab (2)	Eculizumab (3)	Eculizumab (4)
	D0 Baseline	95.5342	70.1829	99.2607	43.908		D0	95.5342	70.1829	99.2607	43.908
	D10	41.5901	39.1415	19.261	19.908		D10	4.90942	8.14935	10.2297	8.10273
	D30	23.249	49.7316	33.5635	18.0473		D30	91.5717	NT	5.69318	NT
	D35	36.6253	41.3322	20.1364	20.9627		D35	97.0193	NT	NT	49.082
	NT = Not tested
	1H.
	C5/REGN3918 Molar ratio						C5/in-house Eculizumab Molar ratio
	DAYS	REGN3918 (1)	REGN3918 (2)	REGN3918 (3)	REGN3918 (4)		DAYS	Eculizumab (1)	Eculizumab (2)	Eculizumab (3)	Eculizumab (4)
	D10	0.22	0.2	0.14	0.09		D10	0.37	0.33	0.19	0.21
	D30	0.35	1.9	0.31	0.94		D30	1.59	2.09	0.95	0.94
	D35	1.06	1.08	0.42	2.47		D35	3.76	2.47	2.21	2.84

## Sheet: Figure 2
	2A.
	% Hemolysis: 5% Cyno Serum, CP 60 minutes
	Concentration Log10[M]	REGN3918 (1)	REGN3918 (2)	in-house eculizumab (1)	in-house eculizumab (2)	control (1)	control (2)
	4e-07	8.7	7.71	101.59	98.47	103.46	101.31
	2e-07	13.35	11.27	101.17	97.56	104.47	103.02
	1e-07	23.93	20.1	102.97	99.19	104.14	102.88
	5e-08	47.68	41.29	103.01	98.87	104.83	102.96
	2.5e-08	92.01	85.95	103.61	99.86	103.77	102.23
	1.25e-08	100.43	98.41	102.81	101.01	104.57	104.17
	6.25333e-09	101.05	100.72	102.45	101.87	103.06	102.33
	3.12667e-09	101.23	100.67	101.89	102.7	103.8	102.18
	1.56e-09	101.45	100.6	102.04	102.15	105.27	102.74
	0	102.77	102.51	102.96	103.4	105.37	104.07
	2B.
	% Hemolysis: 10% Cyno Serum, AP 15 minutes
	Concentration Log10[M]	REGN3918 (1)	REGN3918 (2)	in-house eculizumab (1)	in-house eculizumab (2)	control (1)	control (2)
	8e-07	3.34	2.35	47.55	41.55	103.62	104
	4e-07	4.68	2.37	49.19	45.25	96.61	96.21
	2e-07	3.8	2.71	59.58	54.87	90.43	93.28
	1e-07	6.24	4.06	72.14	65.72	89.39	90.79
	5e-08	12.5	7.21	81.29	77.09	85.4	91.33
	2.5e-08	32.11	20.26	87.37	82.13	81.77	92.32
	1.25e-08	81.69	68.15	89.92	85.75	82.38	93.09
	6.25e-09	94.14	83.77	89.89	86.8	89.86	91.86
	3.12e-09	102.67	93.92	94.74	91.57	93.82	96.61
	0	108.71	102.39	99.47	96.64	97.63	100.03
	2C.
	REGN3918 (ug/mL)						H4H12170P (ug/mL)						H4H12161P (ug/mL)
	DAYS	REGN3918 (1)	REGN3918 (2)	REGN3918 (3)	REGN3918 (4)		DAYS	H4H12170P (1)	H4H12170P (2)	H4H12170P (3)	H4H12170P (4)		DAYS	H4H12161P (1)	H4H12161P (2)	H4H12161P (3)	H4H12161P (4)
	D0 0.083HR	489	430	423	437		D0 0.083HR	NT	159	463	NT		D0 0.083HR	459	455	487	423
	D0 4HR	348	289	330	344		D0 4HR	378	125	109	145		D0 4HR	344	333	397	365
	D0 8HR	357	336	393	325		D0 8HR	436	103	343	596		D0 8HR	328	326	284	327
	D1	254	264	347	263		D1	313	392	248	213		D1	296	304	232	271
	D2	231	238	226	203		D2	114	245	145	125		D2	223	234	190	237
	D3	186	162	197	175		D3	112	177	160	111		D3	198	167	165	193
	D5	167	188	204	215		D5	95.9	98	121	113		D5	154	163	153	176
	D7	158	156	216	155		D7	58.1	130	112	97.6		D7	146	113	123	147
	D10	153	152	175	146		D10	23.6	53.4	58.4	50.5		D10	112	79	83.5	110
	D14	117	117	134	110		D14	4.72	8.61	11.8	14.3		D14	64	27.5	39.8	65.7
	D18	104	104	122	88		D18	1.14	2.88	1.83	3.54		D18	32.8	10.6	19	35.8
	D21	81.9	103	99.3	84.4		D21	0.596	1.52	0.896	1.5		D21	21.1	1.54	9.84	22.6
	D28	71.1	84.5	90.1	54.7		D28	0.148	0.354	0.199	0.23		D28	8.08	0.244	3.47	6.92
	D35	54.5	60.3	64	25.1		D35	0.112	0.153	0.0855	LLOQ		D35	3.17	LLOQ	1.5	2.65
	D42	40.7	46.4	42.7	6.49		D42	LLOQ	0.0863	LLOQ	NT		D42	1.7	NT	0.67	1.12
	D49	31.9	30.9	29.1	0.829		D49	NT	LLOQ	NT	NT		D49	0.855	NT	0.39	0.478
	LLOQ = Lower Limit of Quantitation
	NT = Not tested
	2D.
	REGN3918 (ug/mL)
	DAYS	REGN3918 (1)	REGN3918 (2)
	D0 Baseline	105.036	85.883
	D0 8HR	NT	113.817
	D1	NT	113.06
	D3	100.901	150.276
	D7	136.973	138.302
	D10	152.809	206.249
	D14	158.088	189.277
	D21	139.208	152.809
	D35	123.688	109.286
	D49	118.11	121.119
	NT = Not tested
	2E.
	% CP Hemolysis: REGN3918						% CP Hemolysis: H4H12170P
	DAYS	REGN3918 (1)	REGN3918 (2)	REGN3918 (3)	REGN3918 (4)		DAYS	H4H12170P (1)	H4H12170P (2)	H4H12170P (3)	H4H12170P (4)
	D0 Baseline	85.95	96.73	NT	NT		D0 Baseline	84.59	82.43	NT	NT
	D0 0.083HR	2.5	4.5	NT	NT		D0 0.083HR	3.5	3.2	NT	NT
	D0 4HR	1.6	3.1	NT	NT		D0 4HR	3.5	2.5	4.2	1.1
	D0 8HR	1.4	1.7	NT	NT		D0 8HR	2.5	1.1	NT	NT
	D1	12	3.4	NT	NT		D1	3	1.4	1.8	4.7
	D2	1.3	4.4	NT	NT		D2	1.8	1.5	2.3	1.8
	D3	0.6	1.2	NT	NT		D3	1.1	1.3	1.3	1.1
	D5	1.7	1.8	NT	NT		D5	2.3	1.9	1.3	1.6
	D7	2.4	0.8	NT	NT		D7	1.1	1.9	21.2	56.1
	D10	1.1	0.9	NT	NT		D10	6.8	4.4	NT	NT
	D14	1.1	4	NT	NT		D14	101.7	61.5	NT	NT
	D18	0.7	2	NT	NT		D18	106.7	95.3	112.5	106.8
	D21	2.1	5	NT	NT		D21	108.2	108.1	117.7	0.7
	D28	1.8	2.6	NT	NT		D28	109.6	94.8	121	98.7
	D35	7.1	1.4	1.7	2.1		D35	120.9	96.5	110.9	101
	D42	55.4	2.1	2.4	2.1		D42	106.8	99.9	113.2	115.1
	D49	113	21.1	40.5	58.7		D49	117.9	117.3	NT	NT
	NT = Not tested
	2F.
	% AP Hemolysis: REGN3918						% AP Hemolysis: H4H12170P
	DAYS	REGN3918 (1)	REGN3918 (2)	REGN3918 (3)	REGN3918 (4)		DAYS	H4H12170P (1)	H4H12170P (2)	H4H12170P (3)	H4H12170P (4)
	D0 Baseline	86.86	70.78	50.05	86.08		D0 Baseline	29.79	41.24	95.77	82.63
	D0 0.083HR	4.9	6.1	3.2	7.9		D0 0.083HR	3.5	2.7	2.8	5.9
	D0 4HR	4.1	8.2	10.2	7.2		D0 4HR	2.2	4.3	5.8	1.4
	D0 8HR	3.2	4.1	2.4	4.4		D0 8HR	5.5	1.3	2.3	3.4
	D1	11.6	17.2	13.7	11.1		D1	4	1.1	2.3	3.8
	D2	6.7	4.7	2.6	8.1		D2	3	1.8	2.5	2.1
	D3	12	8.3	3.8	7.7		D3	0.9	1.3	1.7	2
	D5	20	15.9	6.9	22.7		D5	2.4	2.5	1.6	3.2
	D7	29.8	23.7	10.1	21.5		D7	1	6.3	3.2	5.4
	D10	31.2	22.5	7.1	15.9		D10	27.5	63.1	59.9	59.4
	D14	25.4	28	10.9	20.1		D14	40.7	58.2	93.2	68
	D18	22.6	26.4	6.4	5.4		D18	36.3	75.9	109	75.8
	D21	37.1	42.8	22.4	30.3		D21	79.8	65.2	76.4	80.9
	D28	98.2	68.7	54.8	79.3		D28	100.9	80.7	74.2	109.9
	D35	NT	NT	42.9	50.4		D35	81.5	87.1	100.1	94.1
	D42	NT	NT	51.9	65.3		D42	80.4	87.8	99.7	97.9
	D49	NT	NT	68.8	77.1		D49	97.6	106	103.7	99.8
	NT = Not tested

## Sheet: Figure 3
	3A.
	HDX C5 binding
			60s		300s		1200s
	Peptide	Sample	Avg of percentd_replicate	StdDev of percentd_replicate	Avg of percentd_replicate	StdDev of percentd_replicate	Avg of percentd_replicate	StdDev of percentd_replicate	Total Average of percentd_replicate	Total StdDev of percentd_replicate
	0775-0794__+3	C5	39.3287	0.223733	39.8514	0.677828	41.4662	0.034803	40.2154	1.04664
		C5+REGN3918	33.1705	0.082864	34.892	0.038117	35.5623	0.213789	34.5416	1.10843
	0591-0599__+1	C5	30.6138	0.252538	31.0076	1.34224	34.5754	0.135108	32.0656	2.04628
		C5+REGN3918	15.8969	0.180565	17.7656	0.424264	18.9353	0.643972	17.5326	1.41577
			Average of percentd_replicate			StdDev of percentd_replicate2			Total Average of percentd_replicate	Total StdDev of percentd_replicate2
	Peptide	Sample	60s	300s	1200s	60s	300s	1200s
	0775-0794__+3	C5H	42.4852	44.4539	44.2898	0.364602	0.633082	0.464039	43.743	1.05093
		C5H+REGN3918	34.9231	36.4137	36.8801	0.492213	0.949622	0.164071	36.0723	1.03447
	0591-0599__+1	C5H	30.3286	33.3241	35.1973	0.223496	0.527805	0.601041	32.95	2.22775
		C5H+REGN3918	14.8554	16.8554	18.7045	0.640184	0.655336	0.239911	16.8051	1.77314
	3B.
	N/A
	3C.
	% Hemolysis: 10% Normal Human Serum ∆C5 + 8nM hC5_R885H, 60 min
	Concentration Log10[M]	REGN3918 (1)	REGN3918 (2)	in-house eculizumab (1)	in-house eculizumab (2)	control (1)	control (2)
	1.33333e-07	5.93	5.15	100.88	99.37	92.32	95.25
	6.66667e-08	5.5	4.54	96.43	94.33	92.78	92.39
	3.33333e-08	5.68	4.32	95.49	92.77	89.55	90.29
	1.66667e-08	8.35	6.07	95.25	94.41	92.07	92.26
	8.33333e-09	16.9	10.79	95.14	94.82	89.59	92.72
	4.16667e-09	92.38	84.66	95.89	95.54	92.39	93.48
	2.08333e-09	95.25	94.21	96.01	95.74	92.31	90.68
	1.04167e-09	96.72	95.41	96	95.51	92.08	92.51
	5.20833e-10	98.13	97.16	96.28	96.27	92.42	92.22
	2.60417e-10	98.08	96.92	97.82	94.95	NT	NT
	0	NT	NT	NT	NT	91.26	92.63
	NT = Not tested
	3D.
	% Hemolysis: 10% Normal Human Serum ∆C5 + 31.6nM hC5_R885H, 60 min
	Concentration Log10[M]	REGN3918 (1)	REGN3918 (2)	in-house eculizumab (1)	in-house eculizumab (2)	control (1)	control (2)
	8e-07	2.92	2.78	95.53	98.54	93.67	93.46
	4e-07	4.44	2.5	90.94	90.82	91.64	92.04
	2e-07	2.88	2.51	89.52	86.97	90.29	89.66
	1e-07	3.04	2.59	88.57	87.25	89.88	89.68
	5e-08	3.33	2.94	89.81	87.61	89.12	89.76
	2.5e-08	4.67	3.95	90.61	89.64	91.05	90.45
	1.25e-08	17.67	12.33	91.35	89.94	90.96	90.6
	6.25333e-09	90.76	85.48	92.89	91.27	93.1	92.15
	3.12667e-09	94.45	91.46	93.64	92.27	93.77	92.8
	1.56667e-09	96.39	94.03	94.5	92.86	NT	NT
	0	NT	NT	NT	NT	94.48	93.37
	NT = Not tested
	3E.
	Serum C5 concentration
	Concentration Log10[M]	REGN3918	in-house eculizumab	control
	2.66667e-07	3.77	3.65	26.4
	1.33333e-07	3.86	3.88	26.46
	6.66667e-08	3.73	3.47	25.78
	3.33333e-08	3.72	3.8	24.7
	1.66667e-08	4.09	3.93	24.92
	8.33333e-09	18.36	17.37	25.68
	4.16667e-09	27.7	25.55	25.6
	2.08333e-09	27.7	30.14	25.72
	1.04167e-09	34.54	29.54	26.84
	0	32.68	30.2	24.62
	3F.
	% Hemolysis: 10% Normal Human Serum ∆C5 + 42nM hC5b, 60 min
	Concentration Log10[M]	REGN3918 (1)	REGN3918 (2)	in-house eculizumab (1)	in-house eculizumab (2)	control (1)	control (2)
	4e-07	3.2	3.09	13.71	13.89	83.24	85.74
	1.33333e-07	2.8	3.13	16.88	17.6	83.55	85.19
	4.44444e-08	2.85	3.1	23.25	22.86	85.22	88.22
	1.48148e-08	4.73	4.73	30.8	31.17	86.29	89.39
	4.93827e-09	24.51	24.33	47.46	46.77	89.23	91.93
	1.64609e-09	63.92	69.54	74.82	73.53	87.07	91.05
	5.48697e-10	81.58	83.02	82.88	81.74	87.63	89.9
	1.82899e-10	80.94	85.75	79.64	86	87.78	90.61

## Sheet: Figure 4
	4A.
	REGN3918 (ug/mL)																	in-house eculizumab (ug/mL)																			Switch (ug/mL)
	DAYS	REGN3918 (1)	REGN3918 (2)	REGN3918 (3)	REGN3918 (4)	REGN3918 (5)	REGN3918 (6)	REGN3918 (7)	REGN3918 (8)	REGN3918 (9)	REGN3918 (10)	REGN3918 (11)	REGN3918 (12)	REGN3918 (13)	REGN3918 (14)	REGN3918 (15)		DAYS	Eculizumab (1)	Eculizumab (2)	Eculizumab (3)	Eculizumab (4)	Eculizumab (5)	Eculizumab (6)	Eculizumab (7)	Eculizumab (8)	Eculizumab (9)	Eculizumab (10)	Eculizumab (11)	Eculizumab (12)	Eculizumab (13)	Eculizumab (14)	Eculizumab (15)	Eculizumab (16)	Eculizumab (17)		DAYS	Switch (1)	Switch (2)	Switch (3)	Switch (4)	Switch (5)	Switch (6)	Switch (7)	Switch (8)	Switch (9)	Switch (10)	Switch (11)	Switch (12)
	D1	119.78	134.35	115.13	108.41	124.47	121.54	*ADA	129.93	136.11	136.03	117.07	130.62	*ADA	156.02	160.37		D1	124.51	125.35	118.18	136.03	*ADA	140.3	110.4	*ADA	112.42	149.23	*ADA	140.53	143.01	*ADA	*ADA	*ADA	135.19		D1	*ADA	*ADA	*ADA	*ADA	*ADA	*ADA	173.87	*ADA	*ADA	139.7	*ADA	*ADA
	D2	191.12	171.81	155.11	119.02	135.42	143.81	*ADA	152.13	139.16	137.94	140.61	137.86	*ADA	160.37	155.11		D2	145.95	147.09	122.07	120.89	*ADA	120.96	93.8	*ADA	151.44	160.54	*ADA	126.42	139.77	*ADA	*ADA	*ADA	137.33		D2	*ADA	*ADA	*ADA	*ADA	*ADA	*ADA	154.88	*ADA	*ADA	156.13	*ADA	*ADA
	D7	143.36	135.42	154.42	82.09	90.9	146.66	*ADA	124.89	102.77	123.29	123.98	146.14	*ADA	128.33	113.07		D7	136.95	146.64	115.36	92.89	*ADA	118.03	42.88	*ADA	123.1	113.6	*ADA	98.88	116.31	*ADA	*ADA	*ADA	115.7		D7	*ADA	*ADA	*ADA	*ADA	*ADA	*ADA	109.14	*ADA	*ADA	137.24	*ADA	*ADA
	D15	128.85	118.41	114.65	71.04	127.5	92.77	*ADA	89.45	73.32	104.37	142.07	110.17	*ADA	100.71	78.43		D15	105.71	94.51	64.82	55.63	*ADA	77.12	6.2	*ADA	64.74	75.45	*ADA	31.85	63.4	*ADA	*ADA	*ADA	63.25		D15	*ADA	*ADA	*ADA	*ADA	*ADA	*ADA	61.49	*ADA	*ADA	98.17	*ADA	*ADA
	D16	NT	NT	NT	NT	NT	223.16	*ADA	263.02	248.34	246.43	238.04	254.44	*ADA	276.54	226.4		D16	NT	NT	NT	NT	*ADA	NT	NT	*ADA	180.36	235.98	*ADA	173.03	174.1	*ADA	*ADA	*ADA	199.28		D16	*ADA	*ADA	*ADA	*ADA	*ADA	*ADA	242.29	*ADA	*ADA	177.3	*ADA	*ADA
	D17	NT	NT	NT	NT	NT	248.91	*ADA	221.44	227.93	205.61	240.14	244.71	*ADA	236.13	244.33		D17	NT	NT	NT	NT	*ADA	NT	NT	*ADA	191.8	238.49	*ADA	154.19	180.13	*ADA	*ADA	*ADA	217.59		D17	*ADA	*ADA	*ADA	*ADA	*ADA	*ADA	211.67	*ADA	*ADA	176.65	*ADA	*ADA
	D18	NT	NT	NT	NT	NT	222.4	*ADA	227.55	250.41	221.63	230.79	237.66	*ADA	214	212.86		D18	NT	NT	NT	NT	*ADA	NT	NT	*ADA	142.97	204.16	*ADA	155.94	172.73	*ADA	*ADA	*ADA	203.63		D18	*ADA	*ADA	*ADA	*ADA	*ADA	*ADA	200.49	*ADA	*ADA	233.89	*ADA	*ADA
	D22	NT	NT	NT	NT	NT	198.94	NT	194.55	133.51	184.25	193.98	194.93	*ADA	153.16	131.23		D22	NT	NT	NT	NT	*ADA	NT	NT	*ADA	89.57	139.62	*ADA	89.8	129.51	*ADA	*ADA	*ADA	147.4		D22	*ADA	*ADA	*ADA	*ADA	*ADA	*ADA	119.59	*ADA	*ADA	146.19	*ADA	*ADA
	D29	NT	NT	NT	NT	NT	173.61	NT	122.28	107.06	111.15	125.4	175.23	*ADA	140.96	102.29		D29	NT	NT	NT	NT	*ADA	NT	NT	*ADA	46.6	123.6	*ADA	37.11	89.57	*ADA	*ADA	*ADA	84.42		D29	*ADA	*ADA	*ADA	*ADA	*ADA	*ADA	72.29	*ADA	*ADA	74.73	*ADA	*ADA
	D30	NT	NT	NT	NT	NT	NT	NT	NT	NT	NT	300.42	326.11	*ADA	289.86	273.74		D30	NT	NT	NT	NT	*ADA	NT	NT	NT	NT	NT	NT	NT	184.86	*ADA	*ADA	*ADA	217.51		D30	NT	NT	NT	NT	NT	NT	NT	*ADA	*ADA	252.9	*ADA	*ADA
	D31	NT	NT	NT	NT	NT	NT	NT	NT	NT	NT	286.29	291.02	*ADA	290.04	242.34		D31	NT	NT	NT	NT	*ADA	NT	NT	NT	NT	NT	NT	NT	188.9	*ADA	*ADA	*ADA	176.54		D31	NT	NT	NT	NT	NT	NT	NT	*ADA	*ADA	279.18	*ADA	*ADA
	D32	NT	NT	NT	NT	NT	NT	NT	NT	NT	NT	278.2	282.99	*ADA	251.28	245.45		D32	NT	NT	NT	NT	*ADA	NT	NT	NT	NT	NT	NT	NT	187.53	*ADA	*ADA	*ADA	189.36		D32	NT	NT	NT	NT	NT	NT	NT	*ADA	*ADA	280.61	*ADA	*ADA
	D35	NT	NT	NT	NT	NT	NT	NT	NT	NT	NT	247.68	243.07	*ADA	214.36	176.36		D35	NT	NT	NT	NT	*ADA	NT	NT	NT	NT	NT	NT	NT	159.53	*ADA	*ADA	*ADA	150.76		D35	NT	NT	NT	NT	NT	NT	NT	*ADA	*ADA	247.07	*ADA	*ADA
	D43	NT	NT	NT	NT	NT	NT	NT	NT	NT	NT	183.11	192.35	*ADA	179.93	85.82		D43	NT	NT	NT	NT	*ADA	NT	NT	NT	NT	NT	NT	NT	133.48	*ADA	*ADA	*ADA	110.81		D43	NT	NT	NT	NT	NT	NT	NT	*ADA	*ADA	151.55	*ADA	*ADA
	* values excluded from compiled average due to anti-drug antibody responses (ADA)
	NT = not tested
	4B.
	REGN3918 (ug/mL)																	in-house eculizumab (ug/mL)																			Switch (ug/mL)
	DAYS	REGN3918 (1)	REGN3918 (2)	REGN3918 (3)	REGN3918 (4)	REGN3918 (5)	REGN3918 (6)	REGN3918 (7)	REGN3918 (8)	REGN3918 (9)	REGN3918 (10)	REGN3918 (11)	REGN3918 (12)	REGN3918 (13)	REGN3918 (14)	REGN3918 (15)		DAYS	Eculizumab (1)	Eculizumab (2)	Eculizumab (3)	Eculizumab (4)	Eculizumab (5)	Eculizumab (6)	Eculizumab (7)	Eculizumab (8)	Eculizumab (9)	Eculizumab (10)	Eculizumab (11)	Eculizumab (12)	Eculizumab (13)	Eculizumab (14)	Eculizumab (15)	Eculizumab (16)	Eculizumab (17)		DAYS	Switch (1)	Switch (2)	Switch (3)	Switch (4)	Switch (5)	Switch (6)	Switch (7)	Switch (8)	Switch (9)	Switch (10)	Switch (11)	Switch (12)
	D1	34.8	43.8	41.8	15.6	18.3	36	*ADA	18.4	14.4	17.5	34.6	36.3	*ADA	15.4	22.7		D1	37.8	37.6	33.6	17.4	*ADA	20.3	26.7	*ADA	29.4	17.3	*ADA	17.8	39.1	*ADA	*ADA	*ADA	17.1		D0-baseline	*ADA	*ADA	*ADA	*ADA	*ADA	*ADA	16.8	*ADA	*ADA	40.1	*ADA	*ADA
	D2	NT	NT	NT	NT	NT	NT	NT	NT	NT	NT	40.7	37.5	*ADA	20.9	22.7		D2	NT	NT	NT	NT	NT	NT	NT	NT	NT	NT	NT	NT	38.7	*ADA	*ADA	*ADA	20.3		D1	NT	NT	NT	NT	NT	NT	NT	*ADA	*ADA	39.3	*ADA	*ADA
	D7	NT	NT	NT	NT	NT	NT	NT	NT	NT	NT	43.8	40.6	*ADA	23.6	23.3		D7	NT	NT	NT	NT	NT	NT	NT	NT	NT	NT	NT	NT	52.1	*ADA	*ADA	*ADA	24.8		D2	NT	NT	NT	NT	NT	NT	NT	*ADA	*ADA	37.8	*ADA	*ADA
	D15	NT	NT	NT	NT	NT	NT	NT	NT	NT	NT	39.3	40.9	*ADA	25.2	25.4		D15	NT	NT	NT	NT	NT	NT	NT	NT	NT	NT	NT	NT	70.5	*ADA	*ADA	*ADA	33.5		D7	NT	NT	NT	NT	NT	NT	NT	*ADA	*ADA	51.2	*ADA	*ADA
	D16	52.6	64.8	55.7	23.7	20.9	NT	NT	NT	NT	NT	43.6	37.9	*ADA	24.6	19.1		D16	94.4	51.4	64.9	52.4	*ADA	44.2	36.7	NT	NT	NT	NT	NT	67.1	*ADA	*ADA	*ADA	34.2		D15	NT	NT	NT	NT	NT	NT	NT	*ADA	*ADA	65.1	*ADA	*ADA
	D17	NT	NT	NT	NT	NT	NT	NT	NT	NT	NT	38.5	37.9	*ADA	24	21		D17	NT	NT	NT	NT	NT	NT	NT	NT	NT	NT	NT	NT	65.7	*ADA	*ADA	*ADA	32.3		D16	NT	NT	NT	NT	NT	NT	NT	*ADA	*ADA	45	*ADA	*ADA
	D18	NT	NT	NT	NT	NT	NT	NT	NT	NT	NT	43.1	39.7	*ADA	27.3	22.1		D18	NT	NT	NT	NT	NT	NT	NT	NT	NT	NT	NT	NT	68.4	*ADA	*ADA	*ADA	32		D17	NT	NT	NT	NT	NT	NT	NT	*ADA	*ADA	31.8	*ADA	*ADA
	D22	NT	NT	NT	NT	NT	NT	NT	NT	NT	NT	48	41.8	*ADA	30.6	22.2		D22	NT	NT	NT	NT	NT	NT	NT	NT	NT	NT	NT	NT	78	*ADA	*ADA	*ADA	31.4		D18	NT	NT	NT	NT	NT	NT	NT	*ADA	*ADA	34.5	*ADA	*ADA
	D29	NT	NT	NT	NT	NT	NT	NT	NT	NT	NT	47.3	42.6	*ADA	28.3	22.2		D29	NT	NT	NT	NT	NT	NT	NT	NT	NT	NT	NT	NT	70.8	*ADA	*ADA	*ADA	35.9		D22	NT	NT	NT	NT	NT	NT	NT	*ADA	*ADA	22.2	*ADA	*ADA
	D30	NT	NT	NT	NT	NT	62.4	*ADA	31.6	24.3	40.4	44.4	38.2	*ADA	25.8	20.4		D30	NT	NT	NT	NT	NT	NT	NT	*ADA	55.8	59.4	*ADA	33.4	66.8	*ADA	*ADA	*ADA	33		D29	*ADA	*ADA	*ADA	*ADA	*ADA	*ADA	28.9	*ADA	*ADA	21.6	*ADA	*ADA
	D31	NT	NT	NT	NT	NT	NT	NT	NT	NT	NT	43.3	36.8	*ADA	26.2	21.3		D31	NT	NT	NT	NT	NT	NT	NT	NT	NT	NT	NT	NT	59.5	*ADA	*ADA	*ADA	30.1		D30	NT	NT	NT	NT	NT	NT	NT	*ADA	*ADA	22.7	*ADA	*ADA
	D32	NT	NT	NT	NT	NT	NT	NT	NT	NT	NT	41.7	36.4	*ADA	25.3	21.6		D32	NT	NT	NT	NT	NT	NT	NT	NT	NT	NT	NT	NT	59.5	*ADA	*ADA	*ADA	32		D31	NT	NT	NT	NT	NT	NT	NT	*ADA	*ADA	21	*ADA	*ADA
	D35	NT	NT	NT	NT	NT	NT	NT	NT	NT	NT	38.3	38.5	*ADA	28.1	22.5		D35	NT	NT	NT	NT	NT	NT	NT	NT	NT	NT	NT	NT	62.1	*ADA	*ADA	*ADA	32.7		D32	NT	NT	NT	NT	NT	NT	NT	*ADA	*ADA	36.7	*ADA	*ADA
	D43	NT	NT	NT	NT	NT	NT	NT	NT	NT	NT	40.3	37.2	*ADA	24.1	22.6		D43	NT	NT	NT	NT	NT	NT	NT	NT	NT	NT	NT	NT	64.1	*ADA	*ADA	*ADA	37		D35	NT	NT	NT	NT	NT	NT	NT	*ADA	*ADA	30.9	*ADA	*ADA
	* values excluded from compiled average due to anti-drug antibody responses (ADA)																																				D43	NT	NT	NT	NT	NT	NT	NT	*ADA	*ADA	39.6	*ADA	*ADA
	NT = not tested
	4C.
	% Hemolysis: REGN3918																	% Hemolysis: in-house eculizumab																			Switch (ug/mL)
	DAYS	REGN3918 (1)	REGN3918 (2)	REGN3918 (3)	REGN3918 (4)	REGN3918 (5)	REGN3918 (6)	REGN3918 (7)	REGN3918 (8)	REGN3918 (9)	REGN3918 (10)	REGN3918 (11)	REGN3918 (12)	REGN3918 (13)	REGN3918 (14)	REGN3918 (15)		DAYS	Eculizumab (1)	Eculizumab (2)	Eculizumab (3)	Eculizumab (4)	Eculizumab (5)	Eculizumab (6)	Eculizumab (7)	Eculizumab (8)	Eculizumab (9)	Eculizumab (10)	Eculizumab (11)	Eculizumab (12)	Eculizumab (13)	Eculizumab (14)	Eculizumab (15)	Eculizumab (16)	Eculizumab (17)		DAYS	Switch (1)	Switch (2)	Switch (3)	Switch (4)	Switch (5)	Switch (6)	Switch (7)	Switch (8)	Switch (9)	Switch (10)	Switch (11)	Switch (12)
	D0-baseline	103.3	97.2	100.1	98.4	98.4	103.2	100.8	63.5	98.7	NT	NT	NT	NT	NT	NT		D0-baseline	103.3	97.2	100.1	98.4	98.4	103.2	100.8	63.5	98.7	NT	NT	NT	NT	NT	NT	NT	NT		D0-baseline	103.3	97.2	100.1	98.4	98.4	103.2	100.8	63.5	98.7	NT	NT	NT
	D15	47.2	13.2	20.3	15.6	20.9	NT	NT	NT	NT	NT	NT	NT	NT	NT	NT		D15	13.3	8.6	12.4	5.9	*ADA	4	87.6	NT	NT	NT	NT	NT	NT	NT	NT	NT	NT		D15	Used Ecu alone #	Used Ecu alone #	Used Ecu alone #	Used Ecu alone #	Used Ecu alone #	Used Ecu alone #	Used Ecu alone #	NT	NT	NT	NT	NT
	D29	NT	NT	NT	NT	NT	27.5	*ADA	11.8	7.8	43	NT	NT	NT	NT	NT		D29	NT	NT	NT	NT	NT	NT	NT	*ADA	28.6	5.3	*ADA	2.1	NT	NT	NT	NT	NT		D29	*ADA	*ADA	*ADA	*ADA	*ADA	*ADA	11.4	NT	NT	NT	NT	NT
	D43	NT	NT	NT	NT	NT	NT	NT	NT	NT	NT	4.8	4.9	*ADA	5.2	4.1		D43	NT	NT	NT	NT	NT	NT	NT	NT	NT	NT	NT	NT	7.4	*ADA	*ADA	*ADA	2.9		D43	NT	NT	NT	NT	NT	NT	NT	*ADA	*ADA	10.4	*ADA	*ADA
	* values excluded from compiled average due to anti-drug antibody responses (ADA)
	NT = not tested
	4D.
	C5/REGN3918 Molar Ratio						C5/in-house Eculizumab Molar Ratio				C5/Switch Group Molar Ratio
	DAYS	REGN3918 (11)	REGN3918 (12)	REGN3918 (14)	REGN3918 (15)		DAYS	Eculizumab(13)	Eculizumab(17)		DAYS	Eculizumab(10)	Eculizumab(14)
	D1	0.29	0.24	0.11	0.12		D1	0.23	0.13		D1	0.23	0.1
	D2	0.26	0.25	0.12	0.13		D2	0.31	0.15		D2	0.2	0.14
	D7	0.26	0.23	0.16	0.19		D7	0.51	0.24		D7	0.31	0.18
	D15	0.26	0.29	0.2	0.2		D15	0.88	0.45		D15	0.55	0.38
	D16	0.13	0.12	0.07	0.08		D16	0.31	0.14		D16	0.21	0.09
	D17	0.15	0.14	0.1	0.08		D17	0.32	0.12		D17	0.15	0.07
	D18	0.17	0.15	0.12	0.09		D18	0.38	0.13		D18	0.12	0.08
	D22	0.2	0.18	0.15	0.14		D22	0.46	0.2		D22	0.13	0.09
	D29	0.3	0.18	0.15	0.17		D29	0.62	0.33		D29	0.24	0.19
	D30	0.12	0.09	0.08	0.06		D30	0.27	0.12		D30	0.07	0.06
	D31	0.12	0.1	0.07	0.07		D31	0.26	0.15		D31	0.06	0.07
	D32	0.11	0.11	0.09	0.08		D32	0.28	0.14		D32	0.11	0.05
	D35	0.14	0.13	0.09	0.11		D35	0.33	0.2		D35	0.1	0.07
	D43	0.13	0.26	0.16	0.22		D43	0.64	0.38		D43	0.22	0.28
[truncated: 2 more columns]

## Sheet: Supp 1
	S1A.
	% Hemolysis: 1% Normal Human Serum, CP 60 minutes
	Concentration Log10[M]	REGN3918 (1)	REGN3918 (2)	H4H12161P (1)	H4H12161P (2)	H4H12171P (1)	H4H12171P (2)	H4H11686N (1)	H4H11686N (2)	H4H12164P (1)	H4H12164P (2)	H4H12170P (1)	H4H12170P (2)
	1.33333e-08	4.0762	4.2561	4.9247	3.4064	3.3849	1.8647	2.4577	1.9182	3.2377	3.5321	1.8647	1.8647
	6.66667e-09	5.7547	6.534	7.9029	9.0708	5.68075	2.28005	2.7575	3.297	5.4747	5.8868	2.3987	2.1614
	3.33333e-09	26.3158	25.0569	20.3995	14.9687	13.4513	15.3925	18.2232	17.2042	14.0106	12.8921	17.8251	12.9598
	1.66667e-09	82.9037	87.4595	88.9559	90.0655	64.7254	78.5217	91.1162	87.9391	64.225	65.2258	80.0644	76.9791
	8.33333e-10	85.1816	88.8982	92.6349	95.4378	83.6221	89.6762	90.6366	85.7211	80.0017	87.2425	90.1509	89.2016
	4.16667e-10	85.9609	92.1952	90.7662	93.978	87.6251	90.6552	90.5767	87.7593	83.8281	91.4221	91.4562	89.8542
	0	NT	NT	93.394	98.416	91.356	93.7537	91.7756	89.9772	NT	NT	NT	NT
	NT = Not tested
	S1B.
	% Hemolysis: 5% Cyno Monkey Serum, CP 60 minutes
	Concentration Log10[M]	REGN3918 (1)	REGN3918 (2)	H4H12161P (1)	H4H12161P (2)	H4H12171P (1)	H4H12171P (2)	H4H11686N (1)	H4H11686N (2)	H4H12164P (1)	H4H12164P (2)	H4H12170P (1)	H4H12170P (2)
	1e-07	8.67	5.63	4.3084	2.4434	6.75	6.79	4.56	5.32	9.23	9.23	0.75	0.8
	5e-08	18.51	11.73	NT	3.4148	6.52	6.81	6.76	7.66	15.69	16.07	0.79	0.83
	2.5e-08	48.44	27.94	NT	4.8765	6.41	6.8	15.94	14.65	45.69	42.08	0.99	0.91
	1.25e-08	107.63	90.13	NT	34.9445	10.12	8.89	75.02	73.3	96.46	91.39	2.93	2.42
	6.26667e-09	115.12	116.8	115.439	112.635	114.09	114	114.71	114.04	114.19	110.47	110.34	109.91
	3.13333e-09	111.07	112.19	115.393	108.144	117.51	117.37	116.52	115.33	119.76	120.4	116.79	117.51
	1.56667e-09	114.83	114.05	110.115	108.969	119.73	115.15	117.1	113.14	121.3	118.4	118.11	117.61
	0	112.97	113.32	113.478	108.964	118.21	116.57	113.82	113.22	121.55	121.52	118.11	117.39
	NT = Not tested
	S1C.
	% Hemolysis: 5% Normal Human Serum, AP 60 minutes
	Concentration Log10[M]	REGN3918 (1)	REGN3918 (2)	H4H12161P (1)	H4H12161P (2)	H4H12171P (1)	H4H12171P (2)	H4H11686N (1)	H4H11686N (2)	H4H12164P (1)	H4H12164P (2)	H4H12170P (1)	H4H12170P (2)
	4e-07	28.139	28.2095	42.9911	42.283	57.4769	57.8383	21.285	20.8574	27.7161	26.409	14.9599	15.8017
	2.66667e-07	31.4051	31.2509	44.725	42.8232	57.1375	58.2086	21.5582	20.9456	30.6538	28.619	17.7323	15.4712
	1.33333e-07	38.4002	39.4008	48.6059	47.2034	55.2863	56.5601	22.9423	22.5588	35.177	34.638	22.5941	19.8789
	6.66667e-08	47.9518	48.1281	55.351	51.9921	55.9077	56.0664	26.5919	26.2525	43.4599	41.8519	29.1219	25.9307
	3.33333e-08	62.0565	61.1662	65.0146	61.6648	62.8191	62.4929	34.5302	32.604	52.5019	49.8069	39.0261	33.512
	1.66667e-08	83.5002	81.3228	77.5697	74.1381	68.3464	67.7425	56.1942	53.3909	74.5163	71.089	71.5596	56.5116
	8.33333e-09	95.833	95.2512	97.1784	95.3401	96.9879	96.4413	96.8204	95.2071	98.5205	98.4711	94.8545	96.0314
	4.16667e-09	93.3162	94.546	94.7591	94.5503	96.9746	97.8694	96.7234	96.1768	97.0023	97.7704	94.5283	95.3261
	2.08333e-09	96.4193	94.5945	95.8621	95.853	95.5598	94.6606	96.7146	96.1945	100.497	100.38	93.7878	94.4182
	1.04e-09	96.3179	95.5113	95.8802	95.4218	96.9129	96.5339	97.1686	95.1675	98.4981	99.1404	94.8237	96.0182
	NT = Not tested
	S1D.
	% Hemolysis: 5% Cyno Monkey Serum, AP 60 minutes
	Concentration Log10[M]	REGN3918 (1)	REGN3918 (2)	H4H12161P (1)	H4H12161P (2)	H4H12171P (1)	H4H12171P (2)	H4H11686N (1)	H4H11686N (2)	H4H12164P (1)	H4H12164P (2)	H4H12170P (1)	H4H12170P (2)
	4e-07	1.45	1.38	1.1864	1.2222	1.21	1.27	0.93	0.95	1.81	1.75	0.71	0.67
	2e-07	2.12	1.82	1.2624	1.6065	1.49	1.5	1.49	1.51	2.09	2.09	1.15	1.06
	1e-07	3.1	2.52	1.4724	1.4232	0.99	1.03	1.24	1.26	3.63	3.4	0.63	0.66
	5e-08	4.6	3.47	1.7629	1.9014	0.99	0.99	1.87	2.12	5.91	5.26	0.75	0.68
	2.5e-08	10.02	7.04	2.3348	2.6521	1.15	1.2	4.17	4.28	11.04	9.8	1	0.91
	1.25e-08	29.56	21.49	8.4836	7.5854	2.71	1.81	18.62	16.69	23.85	22.66	1.94	1.3
	6.26667e-09	46.89	40.2	51.4847	51.6187	36.77	37.28	42.45	45.17	35.22	34.32	36	32.03
	3.13333e-09	58.69	53.95	67.5135	65.7528	49.49	51.67	54.42	57.47	41.65	42.27	49.82	48.47
	1.56667e-09	64.98	63.83	69.9622	70.418	52.21	52.9	57.41	59.95	50.67	50.7	52.3	50.4
	0	67.48	63.74	75.2754	76.1914	62.33	60.93	64.83	68.47	55.11	54.64	61.55	59.67
	NT = Not tested

## Sheet: Supp 2
	S2A.	N/A
	S2B.
	C5 in C5 hu/hu mice (ug/mL)
	Females	Males
	16.8	37.4
	18.6	37.7
	19	38.1
	19	41.4
	19.6	41.8
	20.1	42
	20.8	43.6
	21.3	43.7
	21.4	43.8
	21.5	44.5
	21.6	44.8
	21.7	44.9
	21.8	46.8
	22.1	48.4
	22.2	48.9
	22.3	49.9
	22.4	50.4
	22.6	50.9
	22.6	51.5
	23	52.1
	23.4	52.2
	23.7	52.2
	23.7	52.8
	23.8	52.9
	24	54.2
	24.1	55.3
	24.3	55.4
	24.4	55.9
	24.6	56
	24.6	56.3
	25.3	57.3
	25.3	58.2
	25.5	58.3
	26.1	59.2
	26.2	60
	26.3	60.1
	26.5	60.4
	26.6	65.2
	27.2	65.8
	28.6	69.2
	29.2	71.2
	29.3	74.3
	30.1	74.7
	30.2	76.1
	31.6	78.1
	31.8	80.9
	32.9	88.5
	33.2
	38
	S2C.
	REGN3918 (ug/mL)																										H4H12170P (ug/mL)
	DAYS	REGN3918 (1)	REGN3918 (2)	REGN3918 (3)	REGN3918 (4)	REGN3918 (5)	REGN3918 (6)	REGN3918 (7)	REGN3918 (8)	REGN3918 (9)	REGN3918 (10)	REGN3918 (11)	REGN3918 (12)	REGN3918 (13)	REGN3918 (14)	REGN3918 (15)	REGN3918 (16)	REGN3918 (17)	REGN3918 (18)	REGN3918 (19)	REGN3918 (20)	REGN3918 (21)	REGN3918 (22)	REGN3918 (23)	REGN3918 (24)		DAYS	H4H12170P (1)	H4H12170P (2)	H4H12170P (3)	H4H12170P (4)	H4H12170P (5)	H4H12170P (6)	H4H12170P (7)	H4H12170P (8)	H4H12170P (9)	H4H12170P (10)	H4H12170P (11)
	2	138.625	131.807	168.999	319.123	213.622	187.493	260.617	217.604	171.275	237.498	222.425	172.679	69.8942	52.1442	66.0156	48.1234	63.5968	65.3098	70.6572	73.0183	65.8341	93.2638	99.9401	91.5011		2	43.8101	41.0075	33.1889	49.8038	47.8126	59.1637	41.8919	52.096	51.2374	56.2276	35.0191
	4	134.105	131.21	102.423	128.103	143.912	151.437	128.291	134.919	131.011	140.406	147.508	122.907	59.5	35.4778	51.8488	43.6458	56.956	60.4617	70.9096	53.4893	46.6544	62.9596	60.7515	49.099		4	38.2208	33.1304	12.6316	32.9914	37.878	29.3077	25.6251	31.7257	18.7491	35.9361	28.6284
	7	77.7103	56.566	37.8306	NT	NT	NT	NT	NT	NT	NT	NT	NT	18.7886	7.35162	17.3436	NT	NT	NT	NT	NT	NT	NT	NT	NT		7	20.4057	13.7247	0.650733	NT	NT	NT	NT	NT	NT	NT	NT
	10	NT	NT	NT	34.6217	55.1653	70.9276	NT	NT	NT	NT	NT	NT	NT	NT	NT	7.50335	12.5047	10.6599	NT	NT	NT	NT	NT	NT		10	NT	NT	NT	1.12777	6.58658	4.12007	NT	NT	NT	NT	NT
	14	NT	NT	NT	NT	NT	NT	15.3387	41.4063	43.7737	NT	NT	NT	NT	NT	NT	NT	NT	NT	4.76948	LLOQ	5.20531	NT	NT	NT		14	NT	NT	NT	NT	NT	NT	0.222797	0.806046	LLOQ	NT	NT
	18	NT	NT	NT	NT	NT	NT	NT	NT	NT	24.4206	16.3107	27.478	NT	NT	NT	NT	NT	NT	NT	NT	NT	1.80804	1.25068	0.48567		18	NT	NT	NT	NT	NT	NT	NT	NT	NT	0.073572	LLOQ
	NT = Not tested
	LLOQ = Lower Limit of Quantitation
	S2D.
	REGN3918 (ug/mL)						H4H12170P (ug/mL)						H4H12161P (ug/mL)						H4H12171P (ug/mL)						H4H11686N (ug/mL)						H4H12164P (ug/mL)						Control (ug/mL)
	DAYS	REGN3918 (1)	REGN3918 (2)	REGN3918 (3)	REGN3918 (4)		DAYS	H4H12170P (1)	H4H12170P (2)	H4H12170P (3)	H4H12170P (4)		DAYS	H4H12161P (1)	H4H12161P (2)	H4H12161P (3)	H4H12161P (4)		DAYS	H4H12171P (1)	H4H12171P (2)	H4H12171P (3)	H4H12171P (4)		DAYS	H4H11686N (1)	H4H11686N (2)	H4H11686N (3)	H4H11686N (4)		DAYS	H4H12164P (1)	H4H12164P (2)	H4H12164P (3)	H4H12164P (4)		DAYS	Control (1)	Control (2)	Control (3)	Control (4)
	0.25	89.996	125.072	111.786	95.238		0.25	95.993	84.846	97	124.489		0.25	128.117	130.6	103.683	127.922		0.25	96.439	77.74	157.654	107.494		0.25	81.573	106.556	121.868	111.866		0.25	122.738	111.145	117.977	95.947		0.25	120.06	106.682	78.243	133.61
	1	175.278	188.267	163.891	187.557		1	154.861	146.416	139.801	165.104		1	166.946	181.503	189.926	186.172		1	181.217	192.993	223.446	210.251		1	155.766	183.884	187.386	186.745		1	189.514	170.86	174.969	200.764		1	176.651	173.676	175.072	183.014
	2	161.522	180.565	135.933	176.273		2	144.333	128.334	123.596	150.101		2	169.91	180.737	169.659	189.674		2	170.609	173.126	201.553	188.988		2	135.475	172.783	161.659	179.558		2	186.516	156.052	163.124	161.854		2	164.909	160.24	155.399	177.189
	3	137.73	163.296	129.181	164.349		3	125.816	114.899	116.821	126.835		3	158.18	163.01	150.742	165.894		3	149.654	150.719	178.516	160.114		3	132.98	151.508	147.617	151.234		3	187.557	136.013	163.582	166.328		3	139.023	132.637	131.905	156.921
	8	129.204	120.781	114.326	136.768		8	111.958	92.216	93.761	111.855		8	152.126	140.694	128.506	139.812		8	122.417	132.477	136.093	113.777		8	109.589	131.012	114.727	118.492		8	140.19	126.926	119.774	142.147		8	114.223	102.367	122.52	129.433
	14	110.813	88.142	88.142	104.061		14	77.591	49.267	64.957	71.262		14	102.47	104.622	99.976	95.032		14	79.479	92.857	107.048	85.762		14	85.899	90.088	80.761	73.849		14	113.834	96.771	*ADA	111.488		14	83.141	81.745	89.424	*ADA
	* values excluded from compiled average due to anti-drug antibody responses (ADA)
	S2E.
	% Hemolysis: 5% Normal Human Serum, CP 10 minutes
	Concentration Log10[M]	REGN3918 (1)	REGN3918 (2)	in-house eculizumab (1)	in-house eculizumab (2)	control (1)	control (2)
	2.66667e-07	2.89	2.75	2.89	2.65	100.87	102.59
	1.33333e-07	3.64	3.27	3.58	3.13	100.49	103.04
	6.66667e-08	5.09	4.35	2.85	2.71	103.38	102.73
	3.33333e-08	8.99	8.32	6.66	6.43	102.08	102.89
	1.66667e-08	26.9	24.94	18.92	16.9	101.6	103.54
	8.33333e-09	105.31	105.63	104.02	102.32	104.07	105.23
	4.16667e-09	106.7	106.82	105.57	103.98	104.78	105.46
	2.08333e-09	107.8	105.96	105.4	104.64	107.09	105.73
	1.04167e-09	107.06	106.19	105.71	104.58	107.71	105.07
	0	106.53	107.85	105.24	103.79	107.4	104.8
	S2F.
	% Hemolysis: 5% Cyno Monkey Serum, CP 10 minutes
	Concentration Log10[M]	REGN3918 (1)	REGN3918 (2)	in-house eculizumab (1)	in-house eculizumab (2)	control (1)	control (2)
	4e-07	1.9	1.67	102.91	102.22	102.11	102.23
	2e-07	2.39	2.59	100.84	98.4	101.21	101.08
	1e-07	3.71	2.86	104.2	104.42	103.47	102.63
	5e-08	7.54	5.62	104.97	103.33	104.21	101.7
	2.5e-08	39.49	23.49	105.63	104.93	102.68	101.93
	1.25e-08	100.68	97.08	104.75	104.56	104.25	103.16
	6.25333e-09	103.44	101.77	105.34	105.73	104.53	103.29
	3.12667e-09	103.25	100.5	105.15	104.48	105.26	102.54
	1.56e-09	103.08	99.83	103.91	105.36	105.88	103.53
	0	103.6	101.65	104.57	102.9	105.38	104.34
	S2G.
	AP % Hemolysis in huC5 mice
	REGN3918
	DAYS	REGN3918 (1)	REGN3918 (2)	REGN3918 (3)	REGN3918 (4)	REGN3918 (5)	REGN3918 (6)	REGN3918 (7)	REGN3918 (8)	REGN3918 (9)	REGN3918 (10)	REGN3918 (11)	REGN3918 (12)	REGN3918 (13)	REGN3918 (14)
	0	19.3	8.7	12.2	17.8	21.2	50.8	37.5	25.9	46.5	30.6	13.2	5.4	28.5	34.9
	15	6	6.7	6.1	8.2	7.3	NT	NT	NT	NT	NT	NT	NT	NT	NT
	29	19.6	MAHA	4.2	4.9	4	NT	NT	NT	NT	NT	NT	NT	NT	NT
	43	6.1	6.7	9.8	NT	5.1	NT	NT	NT	NT	NT	NT	NT	NT	NT
	MAHA=MAHA Exluded
	NT = Not tested
	in-house eculizumab
	DAYS	in-house eculizumab (1)	in-house eculizumab (2)	in-house eculizumab (3)	in-house eculizumab (4)	in-house eculizumab (5)	in-house eculizumab (6)	in-house eculizumab (7)	in-house eculizumab (8)	in-house eculizumab (9)	in-house eculizumab (10)	in-house eculizumab (11)	in-house eculizumab (12)	in-house eculizumab (13)	in-house eculizumab (14)
	0	19.3	8.7	12.2	17.8	21.2	50.8	37.5	25.9	46.5	30.6	13.2	5.4	28.5	34.9
	15	6.1	5.3	3.2	5.3	MAHA	6.4	MAHA	NT	NT	NT	NT	NT	NT	NT
	29	MAHA	9.8	6.5	MAHA	3.8	NT	NT	NT	NT	NT	NT	NT	NT	NT
	43	12.9	7.6	6.8	MAHA	5.6	NT	NT	NT	NT	NT	NT	NT	NT	NT
	MAHA=MAHA Exluded
	NT = Not tested
	in-house eculizumab, REGN3918
	DAYS	Switch (1)	Switch (2)	Switch (3)	Switch (4)	Switch (5)	Switch (6)	Switch (7)	Switch (8)	Switch (9)	Switch (10)	Switch (11)	Switch (12)	Switch (13)	Switch (14)
	0	19.3	8.7	12.2	17.8	21.2	50.8	37.5	25.9	46.5	30.6	13.2	5.4	28.5	34.9
	15	6.1	5.3	3.2	5.3	MAHA	6.4	MAHA	NT	NT	NT	NT	NT	NT	NT
	29	MAHA	7	6	15.7	7.6	16.1	4.7	NT	NT	NT	NT	NT	NT	NT
	43	MAHA	MAHA	MAHA	MAHA	7.5	10.8	6.7	NT	NT	NT	NT	NT	NT	NT
	MAHA=MAHA Exluded
	NT = Not tested

## Sheet: Supp 3
	S3A.	N/A
	S3B.	N/A
